# Supplementary material for: Antibiotics, Analgesic Sedatives, and Antiseizure Medications Frequently Used in Critically Ill Neonates: A Narrative Review
Source: Children (Basel). 2024 Jul 18;11(7):871. doi: 10.3390/children11070871 (PMC11275925; doi:10.3390/children11070871)
Supplement: Supplementary file 1 [file children-11-00871-s001.zip]

Archive with 1 entries (1 files):
- children-3014065-supplementary.pdf
